# Supplementary material for: Identification of positive and negative regulators of antiviral RNA interference in Arabidopsis thaliana
Source: Nat Commun. 2022 May 30;13:2994. doi: 10.1038/s41467-022-30771-0 (PMC9151786; doi:10.1038/s41467-022-30771-0)
Supplement: Supplementary file 4 — Supplementary Data 1 [file 41467_2022_30771_MOESM4_ESM.xlsx]

## Sheet: Sheet1
Supplementary Data 1. Accumulation levels of Fny-CMV-∆2b determined by ELISA (log-transformed) and of Q-CMV by RT-qPCR in A. thaliana accessions with the assigned haplotype of RDO5 or VIR1.
Accession	Genome ID	RDO5-ELISA	haplotype		Accession	Genome ID	VIR1-RT-qPCR	haplotype
CS76897	7461	-0.993764	T		CS76818	5907	0.59805	A
CS76930	9547	-0.911688	T		CS76366	9981	0.624629	A
CS76447	7008	-0.848547	T		CS76810	5867	0.66849	A
CS76532	6929	-0.813617	T		CS77201	8365	0.670447	A
CS76441	7014	-0.805473	T		CS77009	9421	0.69475	A
CS76451	8264	-0.802476	T		CS76584	8366	0.764545	A
CS76925	9772	-0.794419	T		CS77347	6198	0.79551	A
CS76496	430	-0.776255	T		CS77026	9081	0.90223	A
CS76541	7223	-0.774633	T		CS76778	6909	1	A
CS76726	8231	-0.77416	T		CS77376	6241	1.10877	A
CS77169	9879	-0.772864	T		CS76404	9995	1.11053	A
CS76736	9830	-0.772817	T		CS76644	9323	1.14427	A
CS76768	9834	-0.770779	T		CS78892	9695	1.20575	A
CS76976	8239	-0.7669	T		CS76811	8283	1.275	A
CS76773	9912	-0.765731	T		CS78776	6396	1.33076	A
CS76462	7068	-0.765131	T		CS77140	9789	1.33626	A
CS76714	9825	-0.76424	T		CS76512	7169	1.37846	A
CS76775	9507	-0.764121	T		CS76622	7382	1.43389	A
CS76364	9965	-0.759507	T		CS76419	9985	1.44293	A
CS77398	9816	-0.758672	T		CS76361	9966	1.57296	A
CS76883	9314	-0.754087	T		CS76623	7383	1.62283	A
CS76480	7109	-0.749707	T		CS76748	9683	1.72408	A
CS77177	9659	-0.739651	T		CS76400	9998	1.75403	A
CS76729	1063	-0.736901	T		CS76741	9529	1.82039	A
CS76824	6008	-0.736259	T		CS76415	9947	1.98149	A
CS76740	7063	-0.734046	T		CS77225	9768	2.0251	A
CS76738	9526	-0.72939	T		CS76673	9927	2.16496	A
CS76895	9849	-0.721343	T		CS76925	9772	2.30555	A
CS77643	1070	-0.719952	T		CS76953	9099	2.44842	A
CS77127	9658	-0.707725	T		CS77353	6192	2.58995	A
CS76885	7158	-0.704513	T		CS77139	9804	2.59288	A
CS76739	9527	-0.701158	T		CS77189	9885	2.65687	A
CS76497	7160	-0.700659	T		CS76696	9730	2.74433	A
CS77040	915	-0.69645	T		CS78787	5772	3.0906	A
CS76474	7102	-0.691669	T		CS77058	9792	3.19416	A
CS76914	9791	-0.68667	T		CS77333	6169	3.23921	A
CS76592	7515	-0.685807	T		CS77018	9930	3.4075	A
CS76444	7028	-0.684949	T		CS78819	6413	3.45614	A
CS76605	7347	-0.684134	T		CS77388	6971	3.51623	A
CS77395	9811	-0.676764	T		CS76744	9679	3.53159	A
CS76485	7127	-0.669478	T		CS77374	6238	3.77487	A
CS76632	6982	-0.668928	T		CS77117	9871	4.48894	A
CS78877	6434	-0.6686	T		CS77398	9816	4.63746	A
CS76445	7013	-0.667525	T		CS76745	9680	4.82674	A
CS76992	801	-0.665966	T		CS77375	6240	4.97999	A
CS76626	7394	-0.665205	T		CS78852	9795	5.99842	A
CS76630	7411	-0.664361	T		CS77373	6237	6.203	A
CS76624	7384	-0.663985	T		CS77361	9736	6.32286	A
CS77213	9576	-0.662924	T		CS77355	6194	6.5944	A
CS76500	7163	-0.657808	T		CS76579	6951	0.11416	G
CS76913	9799	-0.643315	T		CS76857	9776	0.121028	G
CS76627	7404	-0.643075	T		CS76478	6915	0.13176	G
CS76779	6744	-0.618709	T		CS78896	9343	0.13437	G
CS76436	6992	-0.603911	T		CS76525	8420	0.1354	G
CS76871	9541	-0.602175	T		CS77278	2317	0.14365	G
CS76593	7514	-0.600167	T		CS78949	544	0.15255	G
CS78881	7418	-0.600005	T		CS76498	6922	0.15762	G
CS76771	9661	-0.596139	T		CS76454	6903	0.16109	G
CS76513	7165	-0.59151	T		CS76474	7102	0.17981	G
CS77396	9783	-0.589386	T		CS76447	7008	0.19443	G
CS76867	9921	-0.585878	T		CS76500	7163	0.19744	G
CS76618	7377	-0.580726	T		CS77283	9584	0.239843	G
CS76546	7520	-0.579245	T		CS76550	7255	0.25054	G
CS76910	9399	-0.578527	T		CS76609	7350	0.256677	G
CS76623	7383	-0.576499	T		CS77126	6943	0.28487	G
CS76733	7033	-0.576472	T		CS76413	9945	0.28995	G
CS76621	6975	-0.571285	T		CS76612	7354	0.303623	G
CS76379	10008	-0.57025	T		CS76514	6924	0.30894	G
CS76769	9705	-0.557798	T		CS77307	6118	0.31597	G
CS76845	9784	-0.556351	T		CS77133	9638	0.321399	G
CS77210	6959	-0.556225	T		CS76802	9697	0.322605	G
CS76487	9762	-0.554234	T		CS76620	7378	0.329668	G
CS76752	9687	-0.55014	T		CS77061	9861	0.33074	G
CS76540	7218	-0.54915	T		CS79000	4840	0.33312	G
CS76869	9382	-0.539649	T		CS78972	1793	0.33471	G
CS76354	9973	-0.530857	T		CS77309	6124	0.33738	G
CS76614	7356	-0.525587	T		CS77218	7525	0.342176	G
CS76900	9815	-0.520034	T		CS77251	1552	0.354744	G
CS76922	9787	-0.5196	T		CS76572	7298	0.35742	G
CS76725	9910	-0.505445	T		CS76389	10012	0.3591	G
CS76616	7372	-0.50497	T		CS77230	9891	0.359204	G
CS77158	9876	-0.503867	T		CS77281	9731	0.35933	G
CS76535	7207	-0.502707	T		CS78974	1819	0.36238	G
CS76756	9691	-0.499422	T		CS76425	9969	0.366339	G
CS77397	9812	-0.494457	T		CS76429	6986	0.36912	G
CS76950	9095	-0.494103	T		CS77172	9771	0.377545	G
CS76879	9848	-0.493877	T		CS77280	9729	0.379088	G
CS76796	9920	-0.47387	T		CS78790	5784	0.38536	G
CS76380	10009	-0.46535	T		CS77064	9720	0.38626	G
CS77179	9883	-0.462217	T		CS77271	9713	0.38888	G
CS77113	9803	-0.448279	T		CS76444	7028	0.39015	G
CS76745	9680	-0.446198	T		CS76433	9758	0.39199	G
CS76741	9529	-0.433104	T		CS78873	403	0.403608	G
CS76597	6961	-0.427804	T		CS78857	7396	0.41636	G
CS76604	6967	-0.42498	T		CS76819	5921	0.416871	G
CS77173	8243	-0.416137	T		CS76845	9784	0.41689	G
CS76493	7147	-0.412716	T		CS78878	9709	0.42034	G
CS76431	6987	-0.410405	T		CS78868	9134	0.42132	G
CS76857	9776	-0.403723	T		CS77257	9897	0.43761	G
CS76772	9835	-0.395454	T		CS77294	6100	0.438224	G
CS76435	6898	-0.387592	T		CS76412	9941	0.443892	G
CS76611	7353	-0.385672	T		CS78890	9528	0.44715	G
CS76794	8233	-0.378706	T		CS78855	8419	0.44741	G
CS76424	9968	-0.373039	T		CS76467	7064	0.45036	G
CS76808	410	-0.371065	T		CS77236	9660	0.455731	G
CS76430	6897	-0.370819	T		CS77231	9892	0.45736	G
CS77131	9636	-0.365223	T		CS78846	9599	0.45796	G
CS76603	7343	-0.359992	T		CS77397	9812	0.46645	G
CS76947	9929	-0.358382	T		CS76796	9920	0.466668	G
CS77126	6943	-0.356112	T		CS77252	9723	0.468366	G
CS78871	9748	-0.348244	T		CS76896	8234	0.47465	G
CS76786	7067	-0.346227	T		CS77299	6107	0.48928	G
CS77119	9089	-0.340533	T		CS78854	9938	0.49102	G
CS76870	9383	-0.338498	T		CS76691	9619	0.491905	G
CS77190	9886	-0.337437	T		CS76450	7025	0.50957	G
CS76802	9697	-0.335279	T		CS78998	2370	0.51687	G
CS77144	9727	-0.335274	T		CS76954	9701	0.51969	G
CS76600	7344	-0.33187	T		CS76356	9975	0.520613	G
CS76898	9785	-0.329818	T		CS76527	6926	0.52187	G
CS77225	9768	-0.329165	T		CS78802	5165	0.52552	G
CS76749	9684	-0.326427	T		CS76900	9815	0.52827	G
CS76534	7203	-0.322145	T		CS76546	7520	0.53123	G
CS76751	9686	-0.320323	T		CS77301	6109	0.53391	G
CS78867	9133	-0.312658	T		CS76711	9525	0.533923	G
CS77181	9924	-0.310485	T		CS77086	9669	0.54046	G
CS76594	7323	-0.309519	T		CS79003	5249	0.54081	G
CS77109	9560	-0.308061	T		CS76581	9764	0.54459	G
CS76625	7387	-0.28696	T		CS77023	9075	0.54697	G
CS76785	9839	-0.286778	T		CS77197	9888	0.552935	G
CS76907	9394	-0.282838	T		CS78858	7415	0.55373	G
CS76878	9653	-0.280394	T		CS76863	6023	0.554217	G
CS76525	8420	-0.278809	T		CS78812	4900	0.55425	G
CS76927	9405	-0.26983	T		CS76868	9381	0.55595	G
CS76841	8290	-0.267768	T		CS76477	7107	0.5561	G
CS76832	9298	-0.267019	T		CS76420	10005	0.556394	G
CS76598	7332	-0.266966	T		CS76991	9802	0.56887	G
CS78896	9343	-0.259369	T		CS76725	9910	0.570993	G
CS76432	6989	-0.254894	T		CS77245	9643	0.57745	G
CS76463	7071	-0.241214	T		CS77344	9587	0.57857	G
CS76744	9679	-0.225851	T		CS76762	9532	0.58169	G
CS77176	9881	-0.220287	T		CS76557	6940	0.59275	G
CS77124	8246	-0.220005	T		CS77658	1313	0.595	G
CS77128	7273	-0.219158	T		CS76362	9980	0.5963	G
CS76721	9828	-0.218527	T		CS78995	2240	0.59743	G
CS76609	7350	-0.213454	T		CS77082	870	0.59839	G
CS76830	6013	-0.20997	T		CS76940	6923	0.6027	G
CS76717	9826	-0.20588	T		CS76958	9630	0.6091	G
CS76584	8366	-0.202038	T		CS76490	6919	0.61215	G
CS76601	7337	-0.201481	T		CS78939	15591	0.61253	G
CS76777	9836	-0.198347	T		CS77285	6088	0.613768	G
CS76820	5950	-0.195843	T		CS76455	6904	0.619068	G
CS76469	7092	-0.193599	T		CS76901	9786	0.61928	G
CS76757	9692	-0.191479	T		CS76848	9845	0.61996	G
CS76760	9937	-0.191479	T		CS78880	7417	0.62387	G
CS77174	8244	-0.191271	T		CS76440	6997	0.62748	G
CS77134	9932	-0.17431	T		CS78887	9524	0.62915	G
CS76778	6909	-0.172925	T		CS76367	9963	0.639768	G
CS76718	428	-0.168021	T		CS77651	1166	0.642	G
CS76804	9711	-0.152213	T		CS76784	9838	0.643709	G
CS77152	9565	-0.15013	T		CS78875	6424	0.64903	G
CS77203	9641	-0.149599	T		CS79008	5718	0.64939	G
CS76924	8235	-0.141929	T		CS77056	8334	0.65416	G
CS76606	7342	-0.141384	T		CS77277	7346	0.65722	G
CS76743	9831	-0.140485	T		CS78979	1852	0.65735	G
CS77218	7525	-0.137327	T		CS76944	9744	0.65804	G
CS76515	7162	-0.134891	T		CS76493	7147	0.66543	G
CS76453	5837	-0.128845	T		CS76351	9976	0.670374	G
CS76941	8236	-0.114927	T		CS78915	7305	0.67544	G
CS76774	9534	-0.112961	T		CS76963	9717	0.67865	G
CS77198	265	-0.102783	T		CS78889	7036	0.68136	G
CS76942	9851	-0.102456	T		CS76583	7314	0.68166	G
CS76440	6997	-0.101696	T		CS76375	9958	0.68492	G
CS76765	932	-0.0972627	T		CS78977	1835	0.69058	G
CS76758	9693	-0.0966853	T		CS76599	7333	0.698827	G
CS78892	9695	-0.0920245	T		CS77308	6122	0.701811	G
CS76742	9530	-0.0909263	T		CS78877	6434	0.70196	G
CS76818	5907	-0.0830167	T		CS77050	6046	0.70293	G
CS76755	9690	-0.0823403	T		CS76882	9698	0.70419	G
CS76936	8306	-0.0750689	T		CS76777	9836	0.705969	G
CS76790	88	-0.0726857	T		CS76853	9726	0.711851	G
CS78846	9599	-0.0702331	T		CS77164	2171	0.714264	G
CS77167	9878	-0.0672275	T		CS76358	9972	0.720186	G
CS76918	9402	-0.0670765	T		CS76846	9844	0.72282	G
CS76746	9681	-0.0647951	T		CS76780	9837	0.724174	G
CS77166	9569	-0.0642765	T		CS76424	9968	0.726288	G
CS76957	9629	-0.0616654	T		CS76672	9911	0.73095	G
CS76747	9682	-0.0547294	T		CS77073	9634	0.73579	G
CS76615	6970	-0.0513938	T		CS76383	9953	0.741996	G
CS76620	7378	-0.049723	T		CS77229	9578	0.74331	G
CS77187	9707	-0.0388035	T		CS77302	6111	0.744538	G
CS77107	9559	-0.0347372	T		CS76856	9780	0.74773	G
CS77229	9578	-0.0328797	T		CS77386	9900	0.74824	G
CS77208	9510	-0.0252316	T		CS78876	6445	0.75026	G
CS78875	6424	-0.0195679	T		CS78866	9131	0.75474	G
CS76868	9381	-0.0170556	T		CS77240	9807	0.75512	G
CS76848	9845	-0.0155516	T		CS76482	7120	0.75513	G
CS78856	7413	-0.00818663	T		CS77017	9633	0.75657	G
CS76748	9683	-0.00784595	T		CS77306	6115	0.762307	G
CS76782	9536	-0.00731222	T		CS78891	9694	0.76323	G
CS76514	6924	-0.00570011	T		CS79009	5776	0.76371	G
CS77130	9635	-0.0041596	T		CS77290	6094	0.764069	G
CS78873	403	-0.00253562	T		CS77015	9631	0.76527	G
CS77230	9891	0.0107418	T		CS79035	9370	0.77241	G
CS76770	6907	0.0156507	T		CS76877	9909	0.77402	G
CS77209	9574	0.0164869	T		CS76526	7192	0.776139	G
CS77200	9917	0.0225998	T		CS76831	7111	0.77649	G
CS77143	9874	0.0232768	T		CS76562	6945	0.778196	G
CS78897	7106	0.0264803	T		CS76409	9942	0.78405	G
CS77103	9558	0.0291246	T		CS77127	9658	0.79359	G
CS76994	6830	0.0346656	T		CS77226	9925	0.794128	G
CS77206	9573	0.0429337	T		CS77310	6125	0.79523	G
CS76928	9407	0.0448342	T		CS77077	1829	0.80157	G
CS76375	9958	0.0517112	T		CS77273	9756	0.80162	G
CS78847	9057	0.0707745	T		CS76659	9517	0.807812	G
CS77104	9868	0.075146	T		CS78856	7413	0.81171	G
CS76780	9837	0.0792566	T		CS76387	10014	0.818474	G
CS77000	9103	0.0793382	T		CS77076	9866	0.82039	G
CS76464	7072	0.0811669	T		CS76645	9609	0.8245	G
CS76754	9689	0.091235	T		CS77275	9454	0.825648	G
CS77159	9567	0.0954941	T		CS76752	9687	0.826763	G
CS77139	9804	0.0963329	T		CS78871	9748	0.827142	G
CS76787	9537	0.101633	T		CS77244	9582	0.8274	G
CS76926	9404	0.105862	T		CS76394	10011	0.829353	G
CS77161	9607	0.119941	T		CS77323	6142	0.83152	G
CS77155	9875	0.128497	T		CS76524	7202	0.831932	G
CS76853	9726	0.129538	T		CS78894	6908	0.83502	G
CS76807	9706	0.131272	T		CS77263	9450	0.83792	G
CS76764	9833	0.133373	T		CS77223	9806	0.84397	G
CS76886	9543	0.133623	T		CS76380	10009	0.85584	G
CS77165	9877	0.137782	T		CS76416	9948	0.857211	G
CS76958	9630	0.139206	T		CS76552	7244	0.86183	G
CS76719	9827	0.141734	T		CS78958	853	0.86709	G
CS78889	7036	0.143492	T		CS78909	9666	0.868878	G
CS76789	6911	0.144506	T		CS77385	9926	0.880133	G
CS76531	7427	0.145247	T		CS77316	6132	0.883987	G
CS76980	9628	0.149579	T		CS76997	9854	0.88556	G
CS76966	9770	0.153296	T		CS76491	7161	0.887053	G
CS76972	7717	0.153296	T		CS77081	9556	0.89135	G
CS77175	9880	0.158058	T		CS78835	9511	0.89154	G
CS78868	9134	0.159004	T		CS76804	9711	0.892206	G
CS78886	9519	0.168712	T		CS77311	6126	0.89957	G
CS76629	9766	0.168966	T		CS78847	9057	0.905586	G
CS76844	9725	0.169766	T		CS76563	7268	0.90974	G
CS77178	9882	0.184064	T		CS76651	991	0.913802	G
CS76896	8234	0.186373	T		CS77249	9745	0.91463	G
CS76607	765	0.191363	T		CS76849	9846	0.915039	G
CS78861	9069	0.195323	T		CS76421	9957	0.932319	G
CS76999	9102	0.209187	T		CS77318	6134	0.93235	G
CS77192	6957	0.210126	T		CS76398	9993	0.93653	G
CS76935	6038	0.212669	T		CS77297	6105	0.939452	G
CS77140	9789	0.216254	T		CS77291	6097	0.942407	G
CS76816	5893	0.220889	T		CS78893	9696	0.94293	G
CS76894	9544	0.222066	T		CS79002	4939	0.94537	G
CS77204	9642	0.223079	T		CS77109	9560	0.956622	G
CS76877	9909	0.231006	T		CS77381	6243	0.96038	G
CS76961	9608	0.239015	T		CS77167	9878	0.96246	G
CS76421	9957	0.239588	T		CS76481	7119	0.968016	G
CS76549	7250	0.245309	T		CS77258	9583	0.968776	G
CS76428	7000	0.25608	T		CS77239	9721	0.97224	G
CS76969	7186	0.260568	T		CS77342	9899	0.97309	G
CS76829	6012	0.2636	T		CS76961	9608	0.97669	G
CS76792	9840	0.269165	T		CS77357	9663	0.98034	G
CS77183	7917	0.273881	T		CS78990	2159	0.98091	G
CS76963	9717	0.281618	T		CS76669	5832	0.98262	G
CS76884	6920	0.283636	T		CS78806	5276	0.98528	G
CS78876	6445	0.29128	T		CS76865	9380	0.98925	G
CS76763	9533	0.300349	T		CS78882	9644	0.989998	G
CS76759	9832	0.306622	T		CS77303	6112	0.991722	G
CS76817	5890	0.310863	T		CS76714	9825	0.993434	G
CS76934	6036	0.313016	T		CS77267	6086	0.995547	G
CS77171	9805	0.315267	T		CS76759	9832	1.0061	G
CS78853	7477	0.315766	T		CS78826	9591	1.01256	G
CS77184	7947	0.319091	T		CS77255	2278	1.01263	G
CS78852	9795	0.319278	T		CS76513	7165	1.01694	G
CS78878	9709	0.322995	T		CS76418	9950	1.02112	G
CS76882	9698	0.324346	T		CS76941	8236	1.02259	G
CS76873	9743	0.32668	T		CS76770	6907	1.02372	G
CS76903	9800	0.329857	T		CS77047	6933	1.02414	G
CS78849	9601	0.340086	T		CS76353	9970	1.02558	G
CS76470	7460	0.342469	T		CS78839	9933	1.03234	G
CS76876	9125	0.355921	T		CS76687	9613	1.03289	G
CS76599	7333	0.357225	T		CS77195	9437	1.04127	G
CS77191	8077	0.358714	T		CS77194	9436	1.04372	G
CS78860	9067	0.361509	T		CS78782	5726	1.04519	G
CS76902	9798	0.362378	T		CS76492	7143	1.04986	G
CS76899	9797	0.362913	T		CS77327	6150	1.05113	G
CS77101	1890	0.385042	T		CS78913	6944	1.05292	G
CS78862	9070	0.389423	T		CS78928	14315	1.05388	G
CS76836	9841	0.389882	T		CS78836	9593	1.05472	G
CS77189	9885	0.401122	T		CS76976	8239	1.05709	G
CS76450	7025	0.409261	T		CS77379	1254	1.06094	G
CS77239	9721	0.423457	T		CS76355	9974	1.06396	G
CS78894	6908	0.425422	T		CS78993	2212	1.06915	G
CS76856	9780	0.433685	T		CS76822	5984	1.07656	G
CS77100	1872	0.442093	T		CS77270	8387	1.07672	G
CS76394	10011	0.444482	T		CS76685	9121	1.07998	G
CS76977	9625	0.446133	T		CS77146	6071	1.08266	G
CS76881	9790	0.452723	T		CS78768	6268	1.08433	G
CS77108	9508	0.454637	T		CS76653	997	1.08502	G
CS76479	7117	0.454705	T		CS78816	8426	1.09449	G
CS78854	9938	0.466896	T		CS76376	9960	1.11035	G
CS76938	8307	0.469325	T		CS76439	9759	1.12068	G
CS77226	9925	0.469897	T		CS76437	6680	1.12074	G
CS77164	2171	0.473905	T		CS76364	9965	1.12662	G
CS76998	9100	0.47911	T		CS77284	10023	1.1275	G
CS76812	424	0.481622	T		CS77078	9657	1.1411	G
CS76945	9852	0.488593	T		CS76435	6898	1.14261	G
CS76915	7164	0.489921	T		CS76395	10006	1.16445	G
CS76880	9777	0.490253	T		CS77030	9716	1.17224	G
CS77231	9892	0.490274	T		CS78039	6095	1.17248	G
CS76691	9619	0.495054	T		CS77224	9793	1.17347	G
CS76984	9616	0.499335	T		CS78905	8424	1.17914	G
CS76489	7133	0.51267	T		CS76740	7063	1.1889	G
CS76875	8297	0.514715	T		CS77331	6163	1.19875	G
CS77170	7296	0.520096	T		CS78861	9069	1.20794	G
CS77133	9638	0.532535	T		CS76403	9999	1.21184	G
CS76498	6922	0.547814	T		CS78994	2239	1.2134	G
CS76437	6680	0.551723	T		CS76812	424	1.216	G
CS76473	766	0.551992	T		CS77248	9895	1.21927	G
CS76628	6979	0.563724	T		CS77298	6106	1.22506	G
CS76859	8422	0.581343	T		CS77052	7521	1.22715	G
CS78865	9130	0.596665	T		CS77012	9553	1.22868	G
CS76831	7111	0.599372	T		CS77266	6966	1.22873	G
CS76948	9914	0.603093	T		CS78927	14314	1.22916	G
CS76979	9627	0.603438	T		CS76379	10008	1.23699	G
CS76974	9699	0.60568	T		CS76829	6012	1.23704	G
CS77125	9873	0.608732	T		CS77265	9452	1.23956	G
CS76991	9802	0.621717	T		CS76434	6990	1.24507	G
CS77216	9577	0.624195	T		CS76384	9952	1.2472	G
CS76954	9701	0.627782	T		CS78988	2108	1.24965	G
CS77232	9579	0.63836	T		CS77732	2057	1.25533	G
CS76537	6931	0.644745	T		CS77913	5860	1.26229	G
CS76906	9392	0.652536	T		CS76648	9646	1.27523	G
CS76905	9391	0.656221	T		CS78853	7477	1.28247	G
CS78855	8419	0.668773	T		CS76634	768	1.28981	G
CS76434	6990	0.679678	T		CS77216	9577	1.30115	G
CS78893	9696	0.703018	T		CS77234	8376	1.30638	G
CS76965	9788	0.71226	T		CS77211	6960	1.30806	G
CS77121	9091	0.715717	T		CS77169	9879	1.31026	G
CS78866	9131	0.722451	T		CS78879	9710	1.31146	G
CS76973	6927	0.724231	T		CS77055	9554	1.31342	G
CS76920	9545	0.729033	T		CS77356	6195	1.31409	G
CS76524	7202	0.729184	T		CS77163	9615	1.31468	G
CS77114	9561	0.729539	T		CS77214	8369	1.31711	G
CS76997	9854	0.731724	T		CS76459	7062	1.3334	G
CS77115	9562	0.735008	T		CS76864	6024	1.33672	G
CS78864	9128	0.735599	T		CS77103	9558	1.33986	G
CS76520	7177	0.750678	T		CS76886	9543	1.34842	G
CS76814	5874	0.776465	T		CS78991	2166	1.34863	G
CS76909	9732	0.783241	T		CS78881	7418	1.37373	G
CS77219	8132	0.798881	T		CS77219	8132	1.37692	G
CS76846	9844	0.807285	T		CS76956	10020	1.39161	G
CS76964	8237	0.815562	T		CS76996	9853	1.3945	G
CS78895	7081	0.823025	T		CS76370	10017	1.40406	G
CS76476	7103	0.841358	T		CS76681	9823	1.40608	G
CS76823	5993	0.852257	T		CS77165	9877	1.41017	G
CS76904	9801	0.856209	T		CS76763	9533	1.41923	G
CS76838	9540	0.863473	T		CS77121	9091	1.41944	G
CS78848	9600	0.86957	T		CS76837	9369	1.4203	G
CS76522	763	0.881047	T		CS76937	6039	1.4232	G
CS77102	9557	0.884078	T		CS77032	9611	1.42578	G
CS78891	9694	0.886583	T		CS76786	7067	1.4345	G
CS78850	9602	0.892497	T		CS78867	9133	1.44574	G
CS76978	9626	0.902712	T		CS76699	9735	1.44869	G
CS77197	9888	0.912338	T		CS77144	9727	1.46173	G
CS76519	7424	0.941283	T		CS77340	9586	1.46238	G
CS76956	10020	0.942798	T		CS76838	9540	1.46701	G
CS76854	9847	0.951499	T		CS76855	9814	1.47828	G
CS76990	9781	0.95503	T		CS77368	6231	1.47953	G
CS78890	9528	0.99338	T		CS76354	9973	1.48009	G
CS77240	9807	1.00675	T		CS78903	8311	1.50446	G
CS77223	9806	1.09135	T		CS76662	9506	1.50773	G
CS76983	9719	1.11303	T		CS78823	6976	1.51893	G
CS77160	9568	1.12795	T		CS77256	9718	1.53156	G
CS76819	5921	1.15934	T		CS76368	9982	1.53647	G
CS76852	9371	1.2437	T		CS78895	7081	1.53947	G
CS76433	9758	1.29926	T		CS78030	6077	1.54237	G
CS77224	9793	1.32605	T		CS76469	7092	1.54536	G
CS77168	2202	1.41071	T		CS76382	10015	1.54742	G
CS76815	8285	1.41377	T		CS76694	9935	1.58138	G
CS76939	9548	1.49434	T		CS76414	9946	1.5945	G
CS78880	7417	1.49906	T		CS77024	9078	1.60031	G
CS76425	9969	-0.903903	G		CS77104	9868	1.60173	G
CS76727	1061	-0.772114	G		CS76629	9766	1.60804	G
CS76734	7058	-0.73087	G		CS78801	5151	1.61532	G
CS77658	1313	-0.678481	G		CS77358	6209	1.62399	G
CS76809	5865	-0.645565	G		CS76377	9955	1.62816	G
CS76622	7382	-0.598677	G		CS77389	7373	1.63146	G
CS76728	1062	-0.597857	G		CS77643	1070	1.63279	G
CS77636	1006	-0.597484	G		CS76909	9732	1.6421	G
CS77399	9470	-0.587351	G		CS76480	7109	1.64417	G
CS77182	7307	-0.585944	G		CS77198	265	1.64981	G
CS76784	9838	-0.54035	G		CS77313	6128	1.65553	G
CS77651	1166	-0.522414	G		CS76407	10001	1.65945	G
CS78888	7003	-0.518243	G		CS77173	8243	1.66368	G
CS76863	6023	-0.455232	G		CS78862	9070	1.73769	G
CS76996	9853	-0.394655	G		CS77097	1954	1.77433	G
CS77172	9771	-0.387762	G		CS76559	7430	1.77454	G
CS77214	8369	-0.319828	G		CS77190	9886	1.77849	G
CS76861	6020	-0.293013	G		CS76895	9849	1.78526	G
CS77201	8365	-0.27635	G		CS76428	7000	1.80723	G
CS77147	6073	-0.212405	G		CS77232	9579	1.81107	G
CS76793	9539	-0.1996	G		CS77242	9581	1.83441	G
CS76968	9409	-0.197886	G		CS77269	9754	1.83824	G
CS76478	6915	-0.181074	G		CS76657	8230	1.8581	G
CS76908	9395	-0.167854	G		CS76457	7031	1.86867	G
CS76805	9712	-0.163746	G		CS77328	6151	1.8748	G
CS76937	6039	-0.160492	G		CS77339	6180	1.87754	G
CS77145	6070	-0.139549	G		CS77395	9811	1.87788	G
CS76762	9532	-0.128867	G		CS76385	9951	1.8835	G
CS76959	9408	-0.103583	G		CS77132	9637	1.88399	G
CS76840	9843	-0.0730941	G		CS76948	9914	1.8865	G
CS76791	7094	-0.0422719	G		CS77119	9089	1.89534	G
CS76803	9700	0.0127742	G		CS76488	7138	1.9107	G
CS76797	9352	0.0234569	G		CS76998	9100	1.91256	G
CS78887	9524	0.0488427	G		CS77098	2016	1.92626	G
CS76798	9353	0.0553807	G		CS78079	6141	1.95262	G
CS76490	6919	0.0848107	G		CS78792	5353	1.98934	G
CS76761	9531	0.093905	G		CS76537	6931	1.99241	G
CS77211	6960	0.102071	G		CS77210	6959	1.9963	G
CS76767	9624	0.11739	G		CS78886	9519	2.02841	G
CS76715	9336	0.119756	G		CS76568	7282	2.03738	G
CS76827	6913	0.128527	G		CS77321	6138	2.05817	G
CS76460	7061	0.159377	G		CS76820	5950	2.07104	G
CS76962	9708	0.176122	G		CS76798	9353	2.09786	G
CS76887	9645	0.178907	G		CS76968	9409	2.11911	G
CS76864	6024	0.198539	G		CS77392	9808	2.11953	G
CS77207	9509	0.201893	G		CS76739	9527	2.12714	G
CS77242	9581	0.206662	G		CS76830	6013	2.13566	G
CS76512	7169	0.21574	G		CS76689	9521	2.15734	G
CS77132	9637	0.237125	G		CS78789	5779	2.16433	G
CS76855	9814	0.259239	G		CS77288	6090	2.17328	G
CS76890	9722	0.259286	G		CS78864	9128	2.19112	G
CS76837	9369	0.268932	G		CS77099	1853	2.22525	G
CS76995	9552	0.273657	G		CS77145	6070	2.25847	G
CS76471	7419	0.276137	G		CS77393	9809	2.32411	G
CS77163	9615	0.27701	G		CS77343	6184	2.32568	G
CS77202	9640	0.280475	G		CS77359	6210	2.33774	G
CS77233	8247	0.334063	G		CS78000	6010	2.34915	G
CS76970	6040	0.347968	G		CS76816	5893	2.36508	G
CS77234	8376	0.397541	G		CS77131	9636	2.37615	G
CS76955	9551	0.39829	G		CS78860	9067	2.3896	G
CS78869	9481	0.419515	G		CS77184	7947	2.39524	G
CS76518	7181	0.433275	G		CS76410	9943	2.41341	G
CS76442	7002	0.440324	G		CS76703	9928	2.42656	G
CS76986	9416	0.472532	G		CS76479	7117	2.42802	G
CS76901	9786	0.474242	G		CS76945	9852	2.43647	G
CS78879	9710	0.489174	G		CS76555	6938	2.49463	G
CS76953	9099	0.509757	G		CS79020	7359	2.51103	G
CS77195	9437	0.512604	G		CS77372	6235	2.55779	G
CS77151	9741	0.542208	G		CS78837	9594	2.56684	G
CS77156	7288	0.544545	G		CS76792	9840	2.60571	G
CS76892	9388	0.565783	G		CS78840	9905	2.60903	G
CS77154	8351	0.585365	G		CS77128	7273	2.62228	G
CS78858	7415	0.591255	G		CS77237	9918	2.63424	G
CS76849	9846	0.594741	G		CS77033	9612	2.66059	G
CS76833	9363	0.610885	G		CS76834	6016	2.67004	G
CS76858	9651	0.614053	G		CS77090	9673	2.67902	G
CS76967	8238	0.623912	G		CS78844	9598	2.67972	G
CS76931	6035	0.63514	G		CS78898	7125	2.68827	G
CS77162	9639	0.63936	G		CS76938	8307	2.73592	G
CS76811	8283	0.642825	G		CS77391	9794	2.75947	G
CS76944	9744	0.646226	G		CS76405	10002	2.80775	G
CS76971	9749	0.664776	G		CS77351	6189	2.81783	G
CS77146	6071	0.671681	G		CS77101	1890	2.81982	G
CS77194	9436	0.677739	G		CS76790	88	2.85801	G
CS76888	9714	0.715784	G		CS78845	8249	2.91412	G
CS78882	9644	0.725294	G		CS77155	9875	2.92949	G
CS77236	9660	0.740778	G		CS76431	6987	2.97447	G
CS76946	9550	0.755281	G		CS78932	15560	2.99235	G
CS77129	9564	0.775791	G		CS78904	8312	3.06357	G
CS78844	9598	0.778767	G		CS77072	9656	3.23456	G
CS77117	9871	0.782973	G		CS76390	9990	3.25263	G
CS76847	9908	0.818721	G		CS78785	5757	3.27744	G
CS77222	7322	0.833789	G		CS76423	9962	3.29599	G
CS77137	6069	0.862184	G		CS77159	9567	3.29924	G
CS76960	9617	0.864559	G		CS76564	7258	3.31202	G
CS76610	6968	0.866225	G		CS76654	1002	3.31777	G
CS77111	9870	0.933876	G		CS77088	9671	3.33906	G
CS76932	6034	0.938388	G		CS76950	9095	3.40396	G
CS76810	5867	0.961039	G		CS77160	9568	3.47188	G
CS76981	9412	0.975383	G		CS76932	6034	3.51796	G
CS78857	7396	1.03563	G		CS77192	6957	3.55293	G
CS77217	9890	1.03653	G		CS77113	9803	3.57871	G
CS77122	9427	1.05354	G		CS77181	9924	3.62696	G
CS78845	8249	1.0541	G		CS77111	9870	3.66104	G
CS76929	9546	1.09887	G		CS76841	8290	3.75365	G
CS76828	6011	1.15007	G		CS76978	9626	3.93174	G
CS76982	9413	1.19543	G		CS78820	9471	4.0698	G
CS78870	9747	1.19627	G		CS76779	6744	4.23229	G
CS77237	9918	1.2046	G		CS77095	9678	4.45238	G
CS76538	7209	1.28891	G		CS79021	7475	4.66426	G
CS76813	8284	1.42812	G		CS78811	4884	4.74901	G
CS76862	6021	1.52439	G		CS76665	1317	5.04148	G
CS76612	7354	1.54403	G		CS77183	7917	5.3511	G
CS76834	6016	1.60108	G		CS77068	9555	5.54469	G
					CS78850	9602	5.55785	G
					CS76772	9835	5.5931	G
					CS76946	9550	5.64484	G
					CS77122	9427	5.97109	G
