# Supplementary material for: Identification of positive and negative regulators of antiviral RNA interference in Arabidopsis thaliana
Source: Nat Commun. 2022 May 30;13:2994. doi: 10.1038/s41467-022-30771-0 (PMC9151786; doi:10.1038/s41467-022-30771-0)
Supplement: Supplementary file 5 — Supplementary Data 2 [file 41467_2022_30771_MOESM5_ESM.xlsx]

## Sheet: Sheet1
Supplementary Data 2. Sequence and usage of primer pairs.
Name	Sequence (5’ to 3’)	Usage
rdo5Fp	TCGGCGGTCAGGACAGAC	Genotype rdo5-4/5
rdo5Rp	GCCGCCACGGCACAACAC
vir1Fp	CAGACTTGTGAACAGATACCG	Genotype vir1-1
vir1Rp	AGAAACGGTAGAGCTTTTGAG
rdo5-BsF	ATATATGGTCTCGATTGTACCCATAATCGCCGAAGAGTT	gRNAs for RDO5 editing
rdo5-F0	TGTACCCATAATCGCCGAAGAGTTTTAGAGCTAGAAATAGC
rdo5-R0	AACCCATCGAGGACTAATAAAGCAATCTCTTAGTCGACTCTAC
rdo5-BsR	ATTATTGGTCTCGAAACCCATCGAGGACTAATAAAGCAA
rdo5criFp	TCGGCGGTCAGGACAGAC	Genotype rdo5-cr15
rdo5criRp	TCGTCCCATGACTGAGAC
vir1-BsF	ATATATGGTCTCGATTGCTGGAGAGAATATTTCCGAGTT	gRNAs for VIR1 editing
vir1-F0	TGCTGGAGAGAATATTTCCGAGTTTTAGAGCTAGAAATAGC
vir1-R0	AACGAAATGGTGGTGGTGGTACCAATCTCTTAGTCGACTCTAC
vir1-BsR	ATTATTGGTCTCGAAACGAAATGGTGGTGGTGGTACCAA
vir1criFp	CCCAATCTTCTTCTTCTGG	Genotype vir1-cr6-14/31
vir1criFp	TATCCCCTCTGCTACTATT
at5g05130-BsF	ATATATGGTCTCGATTGCGTCATCGTTCCTCTCCCAGTT	gRNAs for At5g05130-cr5 editing
at5g05130-F0	TGCGTCATCGTTCCTCTCCCAGTTTTAGAGCTAGAAATAGC
at5g05130-R0	AACTGAACGTATATGACAATAACAATCTCTTAGTCGACTCTAC
at5g05130-BsR	ATTATTGGTCTCGAAACTGAACGTATATGACAATAACAA
at5g05130criFp	TTCTGACTTTGGGGTGTC	Genotype cr5- At5g05130
at5g05130criRp	TATCAACACTCCTCTTATCTC
Cas9Fp	CAGCAGCTCCCCGAGAAGTAC	Genotype Cas9 transgene
Cas9Rp	CATGCCCTCGGTCACATACTTC
Fny-CMVqFp:	ATGGACAAATCTGAATCAA	RT-qPCR of Fny-CMV
Fny-CMVqRp:	GGTGGTTAATAGTTGGAC
Q-CMVqFp	TGGGTTACAGTTCGGAAAGT	RT-qPCR of Q-CMV
Q-CMVqRp	GCATCTCGGACAGGTCATAA
rdo5qFp	CTTAGGCTCGCTAAATTCTT	RT-qPCR of RDO5 mRNA
rdo5qRp	GGCACAACACAATCACTT
vir1qFp	AATCACTGGTGCTGAAGGT	RT-qPCR of VIR1 mRNA
vir1qRp	ATGCTCTCGGCTTGTGTT
at5g05130qFp	ACTCGTTCTAACTCCAATAG	RT-qPCR of At5g05130 mRNA
at5g05130qRp	TATCAACACTCCTCTTATCTC
dcl1qFP	GAATGGGAACAAGAAGAATG	RT-qPCR of DCL1 mRNA
dcl1qRp	CTATCGCTCGTATTAACTCT
dcl2qFp	GACTCATTCTCACAGGTATAGAC	RT-qPCR of DCL2 mRNA
dcl2qRp	GATGACTGCTTCACTTGTGAA
dcl3qFp	TAATAGATGAATGCCACCAT	RT-qPCR of DCL3 mRNA
dcl3qRp	ATAGTTAGAGGGAGAGGAAA
dcl4qFp	GGATTCTTTCCCACAGGCTCGT	RT-qPCR of DCL4 mRNA
dcl4qRp	TCTGGGGAGCAATACAGGCTG
EF1aqFp	CACCACTGGAGGTTTTGAGG	RT-qPCR of EF1a mRNA
EF1aqRp	TGGAGTATTTGGGGGTGGT
rdo5gFp	caccCTAAGCTAGAAACGGTTC	RDO5 transgene complementation
rdo5gRp	AGAAACGGTAGAGCTTTTGAG
vir1gFp	caccTTCCACAAACAGAAACTTCC	VIR1 transgene complementation
vir1gRp	TTTTCTCCCATTAGCCCAATTC
